# Supplementary material for: Immunodiversity of the Arabidopsis ZAR1 NLR Is Conveyed by Receptor-Like Cytoplasmic Kinase Sensors
Source: Front Plant Sci. 2020 Aug 21;11:1290. doi: 10.3389/fpls.2020.01290 (PMC7475706; doi:10.3389/fpls.2020.01290)
Supplement: Supplementary file 2 [file Table_1.xlsx]

## Sheet: Sheet1
Table S1. List of Arabidopsis mutant lines used in this study
Mutant name	Line name	Source
zar1-1	SALK_013297	Lewis et al., 2010
zar1-2	SALK_091754	Lewis et al., 2010
zar1-3	SALK_033548	Lewis et al., 2010
zar1-4	SALK_046916	Lewis et al., 2010
zar1-5	SALK_009040	Lewis et al., 2010
zed1-1	EMS (G66S)	Lewis et al., 2013
zed1-2	EMS (Q72*)	Lewis et al., 2013
zrk2-1	SAIL_916_G06	Martel et al., 2020
zrk2-2	SAIL_1289_H11	This study
zrk3-1	SALK_206318	Seto et al., 2017
zrk3-2	WiscDsLox481-484N10	Seto et al., 2017
zrk1-1	SALK_204228	This study
zrk6-1	SAIL_883_D10	This study
zrk7-1	SALK_060131	This study
zrk10-1	SALK_145890	This study
sze1-3	SALK_083971C	Liu et al., 2019
sze1-4	N/A (CRISPR)	This study
sze2-1	SALK_117626C	Liu et al., 2019
REFERENCES
Martel, A., Lo, T., Desveaux, D., and Guttman, D. S. (2020). A High-Throughput, Seedling Screen for Plant Immunity. Mol. Plant Microbe Inter. 33, 394–401. doi: 10.1094/MPMI-10-19-0295-TA
