# Supplementary material for: Immunodiversity of the Arabidopsis ZAR1 NLR Is Conveyed by Receptor-Like Cytoplasmic Kinase Sensors
Source: Front Plant Sci. 2020 Aug 21;11:1290. doi: 10.3389/fpls.2020.01290 (PMC7475706; doi:10.3389/fpls.2020.01290)
Supplement: Supplementary file 3 [file Table_2.xlsx]

## Sheet: Sheet1
TableS2 P. syringae strains that carry at least one T3SE allele that triggers ETI through ZAR1.
Strain	HopBA	HopF	HopO	HopX	HopZ
Pac302273	0	1	0	0	0
PacA10853	0	1	0	0	0
PacICMP2802	0	1	0	0	0
PacICMP9850	1	0	0	0	0
PacICMP9851	1	0	0	0	0
PacICMP9852	1	0	0	0	0
Pae0893_23	0	0	0	0	0
Pae2250	0	0	0	0	0
Pae3681	0	0	0	0	0
PaeICMP8947	0	0	0	0	0
PafDSM5025	1	0	0	0	0
PafICMP4394	1	0	0	0	0
PafICMP5011	0	0	0	0	0
PalBS91	0	0	0	0	0
PalICMP15200	0	0	0	0	0
PalICMP15201	0	0	0	0	0
PalICMP15203	0	0	0	0	0
PalICMP15205	0	0	0	0	0
PalPSa1_3	0	0	0	0	0
PalT3C	0	0	0	0	0
PamICMP3918	0	0	0	0	0
Pap1089_5	0	0	0	0	0
PapICMP11947	0	0	0	0	0
PapICMP1657	0	0	0	0	0
PapICMP1659	0	0	0	0	0
PapICMP2814	0	0	1	0	0
ParICMP4328	0	0	0	0	1
ParICMP4451	0	0	0	0	0
ParICMP4457	0	0	0	0	1
ParICMP4460	0	0	0	0	0
PatICMP2813	0	0	1	0	0
PatICMP4303	0	0	1	0	0
PatICMP4453	0	0	1	0	0
PatICMP4959	0	0	1	0	0
Pav013	1	0	0	0	0
Pav037	0	0	0	0	0
Pav631	0	0	0	0	0
PavICMP9749	0	0	0	0	0
PbbICMP13291	0	0	0	0	0
PbbICMP4065	0	0	0	0	0
PbbICMP4116	0	0	0	0	0
PbbICMP8899	0	0	0	0	0
PbrICMP13650	0	0	0	0	0
PbrICMP13684	0	0	0	0	0
PbrICMP13685	0	0	0	0	0
Pc136	0	0	0	0	0
PcaICMP2854	0	0	0	0	0
PcaICMP2855	0	0	0	0	0
PcaICMP4086	0	0	0	0	0
PcaICMP7496	0	0	0	0	0
PcbICMP2821	0	0	0	0	0
PcbICMP2823	0	0	0	0	0
PccICMP5710	0	0	0	0	0
PcdICMP12341	0	0	0	0	0
PcdICMP12471	0	0	0	0	0
PcdICMP9625	0	0	0	0	0
PcdICMP9829	0	0	0	0	0
PceICMP13928	0	0	0	0	0
PceICMP17524	0	0	0	0	0
PceICMP17525	0	0	0	0	0
PchICMP1649	0	0	0	0	0
Pci0788_9	0	0	0	0	0
Pcn3113	0	0	0	0	0
PcnICMP10052	0	0	0	0	0
PcnICMP4329	0	0	0	0	0
PcsICMP9419	0	0	0	0	0
PcsICMP9420	0	0	0	0	0
PcsICMP9421	0	0	0	0	0
PcuICMP11897	0	0	0	0	0
PcuICMP11899	0	0	0	0	0
PdaICMP9757	0	0	0	0	0
PdeICMP9150	0	0	0	0	0
PdpICMP13052	0	0	0	1	0
PdpICMP4330	0	0	0	1	0
PdpICMP5014	0	0	0	1	0
PdpICMP529	0	0	0	1	0
PerICMP4316	0	0	0	0	0
PerICMP4967	1	0	0	0	0
PerICMP8636	0	0	0	0	0
PfiICMP7848	0	0	0	0	0
PfiICMP7849	0	0	0	0	0
PfiICMP7850	0	0	0	0	0
PfrICMP7711	0	0	0	0	0
PfrICMP7712	0	0	0	0	0
PfrICMP9129	0	0	0	0	0
PfrICMP9132	0	0	0	0	0
PgcICMP3649	0	0	0	0	0
PgcICMP4323	0	0	0	0	1
PgcICMP4466	0	0	0	0	1
PgcICMP5019	0	0	0	0	0
PgcNCPPB2708	0	0	0	0	0
PgyB076	0	0	0	0	0
PgyBR1	0	0	0	0	0
PgyICMP10448	0	0	0	0	0
PgyICMP10449	0	0	0	0	0
PgyICMP10450	0	0	0	0	0
PgyICMP10453	0	0	0	0	0
PgyICMP2185	0	0	0	0	0
PgyICMP2189	0	0	0	0	0
PgyICMP4180	0	0	0	0	0
PgyICMP4181	0	0	0	0	0
PgyICMP4182	0	0	0	0	0
PgyICMP4324	0	0	0	0	0
PgyICMP4332	0	0	0	0	0
PgyICMP4333	0	0	0	0	0
PgyICMP4402	0	0	0	0	0
PgyICMP4631	0	0	0	0	0
PgyICMP4966	0	0	0	0	0
PgyICMP5027	0	0	0	0	0
PgyICMP5378	0	0	0	0	0
PgyICMP5559	0	0	0	0	0
PgyICMP5560	0	0	0	0	0
PgyICMP5562	0	0	0	0	0
PgyICMP5928	0	0	0	0	0
PgyICMP6372	0	0	0	0	0
PgyICMP6373	0	0	0	0	0
PgyICMP7082	0	0	0	0	0
PgyICMP807	0	0	0	0	0
PgyICMP867	0	0	0	0	0
PgyICMP9025	0	0	0	0	0
PgyICMP9026	0	0	0	0	0
PgyICMP9589	0	0	0	0	0
PgyICMP9923	0	0	0	0	0
PgyKN44	0	0	0	0	0
PgyLN10	0	0	0	0	0
PgyR4	0	0	0	0	0
PgyUnB647	0	0	0	0	0
PheICMP3263	0	0	0	0	0
PheICMP3549	0	0	0	0	0
PheICMP4531	0	0	0	0	0
PhiICMP9314	0	0	0	0	0
PhiICMP9623	0	0	0	0	0
PhoICMP7840	0	0	0	0	0
PhoICMP7847	0	0	0	0	0
Pja301072	1	0	0	0	0
Pla107	0	0	0	0	0
Pla1188_1	1	0	0	0	0
Pla301315	0	0	0	0	0
Pla302278PT	0	0	0	0	0
Pla3988	0	0	0	0	0
PlaA7386	0	0	0	0	0
PlaICMP1448	0	0	0	0	1
PlaICMP3402	0	0	0	0	0
PlaICMP3507	0	0	0	0	0
PlaICMP826	0	0	0	0	0
PlaN7512	0	0	0	0	0
PlaYM7902	0	0	0	0	0
PlaYM8003	0	0	0	0	0
PlpICMP3946	1	0	0	0	0
PlpICMP3947	1	0	0	0	0
PlpICMP8813	1	0	0	0	0
Pma4981	0	0	0	0	0
Pma90_32	0	0	0	0	0
PmaES4326	0	0	0	0	0
PmaH7608	0	0	0	0	0
PmaICMP11281	0	0	0	0	0
PmaICMP2744	0	0	0	0	0
PmaICMP3935	0	0	0	0	0
PmaKN91	0	0	0	0	0
PmaM4a	0	0	1	0	0
PmaM6	0	0	0	0	0
PmaYM7930	0	0	0	0	0
PmeICMP5711	0	0	0	0	0
PmeICMP6289	0	0	0	0	0
PmeN6801	0	0	0	0	0
Pmo301020	0	0	0	0	0
PmoICMP4331	0	0	0	0	0
PmoICMP4468	0	0	0	0	0
PmoICMP535	0	0	0	0	0
PmoICMP6941	0	0	0	0	0
Pmp19322	0	0	0	0	0
Pmp302280PT	0	0	0	0	0
PmpFTRS_U7	0	0	0	0	0
PmpICMP3897	0	0	0	0	0
PmpICMP4983	0	1	0	0	0
PmpICMP568	0	1	0	0	0
PmyAZ84488	0	0	0	0	0
PmyICMP11123	0	0	0	0	0
PmyICMP11510	0	0	0	0	0
PmyICMP7118	0	0	0	0	0
PmyICMP7120	0	0	0	0	0
PneICMP13786	0	0	0	0	0
PneICMP16943	0	0	0	0	0
PneICMP16944	0	0	0	0	0
Por36_1	0	0	0	0	0
PorI_6	0	0	0	0	0
PorICMP9088	0	0	0	0	0
PorICMP9091	0	0	0	0	0
PpaLMG2367	1	0	0	0	0
PpdICMP8902	0	0	0	0	0
PpdICMP8903	0	0	0	0	0
PpeICMP3706	0	0	0	0	0
PpeICMP5786	0	0	1	0	0
Pph1302A	0	0	0	0	0
Pph1448A	0	0	0	0	0
Pph1449B	0	0	0	0	0
PphHB10Y	0	0	0	0	0
PphICMP2740	0	0	0	0	0
PphICMP5059	0	0	0	0	0
PphICMP637	0	0	0	0	0
PphK4	0	0	0	0	0
PphKN86	0	0	0	0	0
PphNPS3121	0	0	0	0	0
PphY5_2	0	0	0	0	0
Ppi1704B	0	0	0	0	0
Ppi895A	0	0	0	0	0
PpiH5E3	0	0	0	0	0
PpiH6E5	0	0	0	0	0
PpiICMP2788	0	0	0	0	0
PpiICMP4433	0	0	0	0	0
PpiR6a	0	0	0	0	0
PpoICMP16803	0	1	0	0	0
PpoICMP16805	0	1	0	0	0
PpoICMP8960	0	1	0	0	0
PpoICMP8961	0	1	0	0	0
PppICMP4040	0	0	0	0	0
PppICMP4048	0	0	0	0	0
PppICMP4986	0	0	0	0	0
PprICMP18417	0	0	0	0	0
PprICMP2732	0	0	0	0	0
PprICMP8670	0	0	1	0	0
PreICMP16945	0	0	0	0	0
PreICMP16946	0	0	0	0	0
PreICMP16947	0	0	0	0	0
PrhICMP9756	0	0	0	0	0
PriICMP3883	0	0	0	0	0
PsA2	1	0	0	0	1
Psa302091	0	1	0	0	0
PsaCFBP7286	0	1	0	0	0
PsaCH2010_6	0	1	0	0	0
PsaCRAFRU8_43	0	1	0	0	0
PsaICMP18708	0	1	0	0	0
PsaICMP18744	0	1	0	0	0
PsaICMP18800	0	1	0	0	0
PsaICMP18801	0	1	0	0	0
PsaICMP18803	0	0	0	1	0
PsaICMP18804	0	0	0	1	0
PsaICMP18807	0	0	0	1	0
PsaICMP18883	0	0	0	1	0
PsaICMP18886	0	1	0	0	0
PsaICMP19068	0	1	0	0	0
PsaICMP19070	0	1	0	0	0
PsaICMP19071	0	1	0	0	0
PsaICMP19072	0	1	0	0	0
PsaICMP19073	0	1	0	0	0
PsaICMP19074	0	0	0	1	0
PsaICMP19079	0	1	0	0	0
PsaICMP19094	0	0	0	1	0
PsaICMP19095	0	0	0	1	0
PsaICMP19096	0	0	0	1	0
PsaICMP19097	0	1	0	0	0
PsaICMP19098	0	0	0	1	0
PsaICMP19099	0	0	0	1	0
PsaICMP19100	0	0	0	1	0
PsaICMP19102	0	1	0	0	0
PsaICMP19103	0	1	0	0	0
PsaICMP19104	0	1	0	0	0
PsaICMP19198	0	0	0	0	0
PsaICMP19439	0	1	0	0	0
PsaICMP19455	0	1	0	0	0
PsaICMP19589	0	0	0	0	0
PsaICMP9617	0	1	0	0	0
PsaICMP9853	0	1	0	0	0
PsaICMP9855	0	0	0	0	0
PsaKW41	0	0	0	0	0
PsaNCPPB3739	0	1	0	0	0
PsaNCPPB3871	0	1	0	0	0
PsaPA459	0	1	0	0	0
PsaShaanxi_M228	0	1	0	0	0
PsaShaanxi_M7	0	1	0	0	0
PsaTP1	0	1	0	0	0
PsaTP6_1	0	1	0	0	0
PsB48	0	0	0	0	0
PsCit7	0	0	0	0	0
PseHC_1	0	0	0	0	0
PseICMP3386	0	0	0	0	0
PseICMP4995	0	0	0	0	0
PseICMP763	0	0	0	0	0
PsfICMP4418	0	0	0	0	0
PsfICMP4996	1	0	0	0	0
Psg150	0	0	0	0	2
PsoICMP16925	0	0	0	0	0
PsoICMP16926	0	0	0	0	0
PsoICMP16927	0	0	0	0	0
PspICMP16928	0	0	0	0	0
PspICMP16929	0	0	0	0	0
Psv3335	0	0	0	0	0
Psv4352	0	0	0	0	0
PsvICMP13519	0	0	0	0	0
PsvICMP1411	0	0	0	0	0
PsvICMP4352	0	0	0	0	0
Psy0432	0	0	0	0	2
Psy0433	0	0	0	0	2
Psy0434	0	0	0	0	0
Psy0435	0	0	0	0	2
Psy0436	0	0	0	0	0
Psy0437	0	0	0	0	2
Psy0438	0	0	0	0	1
Psy0440	0	0	0	0	0
Psy0441	0	0	0	0	2
Psy0442	0	0	0	0	2
Psy0443	0	0	0	0	1
Psy0445	0	0	0	0	1
Psy0446	0	0	0	0	2
Psy0447	0	0	0	0	2
Psy0448	0	0	0	0	2
Psy0450	0	0	0	0	2
Psy0451	0	0	0	0	1
Psy0454	0	0	0	0	2
Psy0455	0	0	0	0	2
Psy0456	0	0	0	0	0
Psy0457	0	0	0	0	2
Psy0458	0	0	0	0	1
Psy0459	0	0	0	0	0
Psy0460	0	0	0	0	1
Psy0461	0	0	0	0	1
Psy0462	0	0	0	0	0
Psy0463	0	0	0	0	2
Psy0464	0	0	0	0	2
Psy0465	0	0	0	0	2
Psy0466	0	0	0	0	2
Psy0467	0	0	0	0	0
Psy0469	0	0	0	0	0
Psy0470	0	0	0	0	2
Psy0471	0	0	0	0	2
Psy0473	0	0	0	0	0
Psy0474	0	0	0	0	0
Psy0475	0	0	0	0	1
Psy0476	0	0	0	0	2
Psy0477	0	0	0	0	2
Psy0478	0	0	0	0	0
Psy0479	0	0	0	0	0
Psy0480	0	0	0	0	0
Psy0481	0	0	0	0	0
Psy0482	0	0	0	0	0
Psy0483	0	0	0	0	0
Psy0484	0	0	0	0	2
Psy0485	0	0	0	0	1
Psy0486	0	0	0	0	1
Psy0487	0	0	0	0	2
Psy0488	0	0	0	0	2
Psy0489	0	0	0	0	2
Psy0506	0	0	0	0	0
Psy0507	0	0	0	0	0
Psy0508	0	0	0	0	0
Psy0509	0	0	0	0	0
Psy0510	0	0	0	0	0
Psy0511	0	0	0	0	0
Psy0512	0	0	0	0	0
Psy0513	0	0	0	0	0
Psy0514	0	0	0	0	0
Psy0515	0	0	0	0	0
Psy0516	0	0	0	0	0
Psy0517	0	0	0	0	0
Psy0518	0	0	0	0	0
Psy0519	0	0	0	0	0
Psy0520	0	0	0	0	0
Psy0521	0	0	0	0	0
Psy0522	0	0	0	0	0
Psy0523	0	0	0	0	0
Psy0524	0	0	0	0	0
Psy0525	0	0	0	0	0
Psy0526	0	0	0	0	0
Psy0527	0	0	0	0	0
Psy0528	0	0	0	0	0
Psy0529	0	0	0	0	0
Psy0530	0	0	0	0	0
Psy0531	0	0	0	0	0
Psy0532	0	0	0	0	0
Psy0533	0	0	0	0	0
Psy0535	0	0	0	0	0
Psy0536	0	0	0	0	0
Psy0537	0	0	0	0	0
Psy0538	1	0	0	0	0
Psy0541	0	0	0	0	0
Psy0542	0	0	0	0	0
Psy0543	0	0	0	0	0
Psy0544	0	0	0	0	0
Psy0545	1	0	0	0	0
Psy0547	0	0	0	0	0
Psy0548	0	0	0	0	0
Psy0549	0	0	0	0	0
Psy0551	0	0	0	0	1
Psy0552	0	0	0	0	0
Psy0554	1	0	0	0	0
Psy0555	0	0	0	0	0
Psy1212	0	0	0	0	0
PsyB64	1	0	0	0	0
PsyB728A	0	0	0	0	0
PsyBRIP34876	1	0	0	0	0
PsyBRIP34881	1	0	0	0	0
PsyBRIP39023	1	0	0	0	0
PsyCC1416	0	0	0	0	0
PsyCC1417	0	0	0	0	0
PsyCC1458	1	0	0	0	0
PsyCC1466	0	0	0	0	0
PsyCC1524	0	0	0	0	0
PsyCC1543	0	0	0	0	0
PsyCC1544	0	0	0	0	0
PsyCC1557	0	0	0	0	0
PsyCC1559	0	0	0	0	0
PsyCC1629	0	0	0	0	0
PsyCC1630	0	0	0	0	0
PsyCC440	1	0	0	0	0
PsyCC457	1	0	0	0	1
PsyCC94	0	0	0	0	0
PsyFF5	0	0	0	0	0
PsyHS191	1	0	0	0	1
PsyICMP18806	0	0	0	1	0
PsyICMP3023	0	0	0	0	0
PsyICMP3688	0	0	0	0	0
PsyICMP4602	0	0	0	0	0
PsyICMP4909	0	0	0	0	0
PsyICMP4917	0	0	0	0	1
PsyKCTC12500	0	0	0	0	0
PsySM	1	0	0	0	0
PsyUB303	0	0	0	0	0
PsyUSA007	0	0	1	1	0
PsyUSA011	0	0	0	0	0
Pta11528	0	0	0	0	0
Pta6605	0	0	0	0	0
Pta6606	0	0	0	0	0
PtaICMP2812	0	0	0	0	0
PtaICMP2835	0	0	0	0	0
PtaICMP2851	0	0	0	0	0
PtgICMP11161	0	0	0	0	0
PtgICMP4091	0	0	0	0	0
PtgICMP4092	0	0	1	0	0
PtgICMP6369	0	0	0	0	0
PthICMP3923	0	0	0	1	0
PthICMP3934	0	1	0	1	0
PthNCPPB2598	0	1	0	0	0
Pto1108	0	0	1	0	0
PtoDC3000	0	0	0	0	0
PtoICMP2841	0	0	1	0	0
PtoICMP2844	0	0	0	0	0
PtoICMP4263	0	0	1	0	0
PtoICMP7230	0	0	1	0	0
PtoK40	0	0	1	0	0
PtoMax13	0	0	1	0	0
PtoT1	0	0	1	0	0
PtrICMP9151	0	0	0	0	0
Ptt50252	0	0	0	0	0
PttDSM5022	1	0	0	0	0
PttG733	1	0	0	0	0
PttICMP11935	0	0	0	0	0
PttICMP4388	1	0	0	0	0
PttICMP459	1	0	0	0	0
PumICMP3962	0	0	0	0	0
PumICMP5931	0	0	0	0	0
PviICMP3963	0	0	0	0	0
PvrICMP11296	0	0	0	0	0
PvrICMP3272	0	0	0	0	0
PziICMP8921	0	0	0	0	1
PziICMP8959	0	0	0	0	0
